# Supplementary material for: Urban color in public design: a review of spatial aesthetics and behavioral impact in Chinese and South Korean cities using structural equation modelling approaches
Source: Front Psychol. 2026 Jan 27;17:1692740. doi: 10.3389/fpsyg.2026.1692740 (PMC12886025; doi:10.3389/fpsyg.2026.1692740)
Supplement: Supplementary file 1 [file Table_1.XLSX]

## Sheet: Included Studies
Year	Authors (Year)	Title	Journal	Study Focus	Methodology	Key Findings	Relevance to Urban Color Review
2025	Abdrakhynova et al. (2025)	Geosymbolism of Colors in Kazakh and Turkish Toponyms: A Comparative Linguistic and Cultural Study	Forum for Linguistic Studies	Cultural symbolism of color in spatial naming	Linguistic and cultural analysis	Color terms in place names encode physical geography and symbolic meanings tied to worldview and mythology	Provides cultural–symbolic foundation for understanding color as spatial meaning (background theory)
2022	Alejandra Acuña et al. (2022)	Coping and Resilience: PTSD Screening and Brief Intervention for Underrepresented Students at a Public University	Social Work	Mental health intervention	Quantitative pre–post evaluation	PTSD symptoms significantly reduced after structured intervention	Not directly urban color related; peripheral psychosocial reference
2025	Arcila et al. (2025)	Urbanization's Hidden Influence: Linking Landscape Alterations and Feather Coloration with Pigeon's Cholesterol Levels	Environmental Research	Urbanization effects on biological coloration	Structural Equation Modeling (SEM), image analysis	Urban stressors indirectly influence melanism and physiological indicators	Demonstrates SEM use linking environmental structure and color outcomes
2020	Asarzadeh et al. (2020)	Recovering Figure-Ground Perception in Tehran's Color Plan	Color Research and Application	Urban color planning and legibility	Urban design analysis, perceptual theory	Existing color plan failed to support hierarchy and legibility	Directly relevant to urban color planning and perceptual structure
2025	Basu et al. (2025)	Simulation of Ground-Level Particulate Matter Concentration with AOD and Meteorological Parameters	Aerosol Science and Engineering	Urban air pollution modeling	Random Forest, ANN	Machine learning accurately predicts PM concentrations	Methodological reference for urban environmental modeling (indirect relevance)
2025	Chen et al. (2025a)	Perception of Urban Street Visual Color Environment Based on the CEP-KASS Framework	Landscape and Urban Planning	Street color and emotional perception	Machine learning (K-means, SegNet, SVM)	Blue/green correlate with vitality; red/yellow reduce safety perception	Core paper linking street color to perception using quantitative methods
2025	Chen & Hanlon (2025)	Urban Green Space, Respiratory Health and Rising Temperatures	Landscape and Urban Planning	Green space, health, equity	Piecewise SEM	Trees and water reduce asthma risk; grass increases risk in minoritized areas	Illustrates SEM for environmental–health pathways (policy relevance)
2024	Chen et al. (2024)	Effects of Correlated Color Temperature and Illuminance on Driver Alertness	Sensors	Lighting color and cognition	Experimental study, EEG analysis	Medium CCT and higher illuminance improve alertness	Supports color–behavior linkage in urban infrastructure
2025	Cheng et al. (2025)	Equalization of Basic Public Services and Urban Polycentric Structure	Applied Spatial Analysis and Policy	Urban structure and service equity	Spatial analysis	Polycentricity improves service equity	Contextual policy reference for urban structure
2020	Derzhavina et al. (2020)	Color Symbolism in the Cultures of the North American Indians	Journal of Advanced Research in Dynamical and Control Systems	Cultural color symbolism	Statistical and semantic analysis	Colors encode sacred meanings and spatial orientation	Background cultural theory supporting symbolic color interpretation
2025	Dong et al. (2025)	The Impact of Urban Residential Areas on Bird Diversity: A Case Study from Harbin, Northeast China	Habitat International	Urban residential form and biodiversity	MSPA, Random Forest, RDA	Residential areas near continuous habitats support more stable bird communities; buildings and low vegetation are key drivers	Supports discussion on urban form, visual ecology, and color–nature interactions
2024	Feng et al. (2024)	Quantitative Study on Color Characteristics of Urban Park Landscapes Based on K-Means Clustering and SD Method	Earth Science Informatics	Seasonal park color and perception	K-means clustering, Semantic Differential (SD)	Green and neutral tones dominate; seasonal plant color strongly influences perception	Directly relevant to urban park color planning and perception
2022	Finucane et al. (2022)	Do Social Isolation and Neighborhood Walkability Influence COVID-19 Wellbeing?	Landscape and Urban Planning	Built environment and wellbeing	Longitudinal analysis, mediation/moderation	Social isolation mediates distress; walkability moderates sleep outcomes	Contextual reference linking urban form and wellbeing (indirect relevance)
2024	Gao et al. (2024)	Exploring Tourist Spatiotemporal Behavior Differences Using Social Media and Nighttime Light Data	International Journal of Digital Earth	Urban perception and tourism dynamics	Social media analytics, remote sensing	Spatial behavior aligns with infrastructure supply–demand patterns	Methodological reference for large-scale urban perception analysis
2019	Garshasbi & Santamouris (2019)	Using Advanced Thermochromic Technologies in the Built Environment	Solar Energy Materials and Solar Cells	Color-changing materials and urban heat	Material science review	Thermochromic materials reduce overheating but face durability issues	Relevant to adaptive color technologies in urban design
2017	Geng et al. (2017)	Exploring the Motivation–Behavior Gap in Urban Residents’ Green Travel Behavior	Resources, Conservation and Recycling	Behavioral typologies using color metaphors	Multinomial logistic regression	Motivation alone insufficient to ensure green behavior	Conceptual use of color as behavioral categorization (indirect relevance)
2003	Guttikunda et al. (2003)	The Contribution of Megacities to Regional Sulfur Pollution in Asia	Atmospheric Environment	Urban pollution from megacities	Atmospheric transport modeling	Megacities contribute >30% to regional sulfur pollution	Background context on environmental stressors in dense urban systems
2013	Hails & Kavanagh (2013)	Bring Back the Birds! Planning for Trees to Support Urban Wildlife	Raffles Bulletin of Zoology	Urban biodiversity and landscape design	Ecological planning review	Tree diversity and corridors enhance urban wildlife and visual richness	Supports biophilic and color–nature discussions
2017	Halarewicz (2017)	Study of Architectural Environment of Primary Schools	IOP Conf. Series: Materials Science and Engineering	Architectural environment and perception	Survey-based literature synthesis	Color and spatial design affect mood and comfort	Peripheral reference on color perception (interior-focused)
2024	Hao et al. (2024)	Quantifying the Impact of Street Greening on Emotional Perception	Forests	Street greenery and emotions	Semantic segmentation, RF, SHAP	Green View Index and plant diversity strongly improve emotions	Core evidence linking street color/greening to emotional perception
2024	Hilal & Mudhee (2024)	Arabic Architectural Space and Its Impact on the Interior Design of the Dwelling	Millah: Journal of Religious Studies	Architectural space, color, and user wellbeing	Descriptive analysis, resident survey	High satisfaction with interior colors, materials, lighting, and privacy; design enhances psychological wellbeing	Peripheral relevance; supports color–wellbeing link but interior-focused
2023	Holail et al. (2023)	AFDE-Net: Building Change Detection Using Attention-Based Feature Differential Enhancement	IEEE Geoscience and Remote Sensing Letters	Urban change detection	Deep learning (Siamese network, attention modules)	Achieved high accuracy (OA 94.3%) in detecting building changes	Methodological reference for AI-based urban visual analysis
2023	Hu et al. (2023)	Research on Street Color Environment Perception Based on CEP-KASS Framework	Buildings	Street color and emotional perception	ML (K-means, SegNet, SVM), correlation analysis	Specific colors and brightness levels significantly affect safety, fun, and interest perceptions	Core reference for quantitative urban color–perception analysis
2024	Hu & Junior (2024)	Integration of Plant Dyeing Techniques in Dong Brocade	Journal of Infrastructure, Policy and Development	Cultural color practices and sustainability	Interviews, ethnobotanical analysis, orthogonal arrays	Plant dyes enhance cultural identity and sustainability	Contextual reference on color symbolism and cultural identity
2022	Jiang & Yang (2022)	Environmental Justice in Greater Los Angeles	IJERPH	Environmental justice, green space, health	Structural Equation Modeling (SEM)	Green space access mediates environmental justice outcomes; ethnic disparities evident	Strong methodological and conceptual link to SEM-based urban equity analysis
2022	Kafy et al. (2022)	Predicting Impacts of LULC Changes on Urban Thermal Characteristics	Building and Environment	Urban heat and land cover	ANN, CA models, remote sensing	Built-up growth intensifies UHI; white roofs and greenery mitigate heat	Supports discussion on color/material strategies and thermal comfort
2010	Kang et al. (2010)	Linking Land-Use Type and Stream Water Quality	Water Research	Land use and environmental quality	MLR, CLS models	Urban land use major contributor to pollution	Background context on urbanization pressures (indirect relevance)
2023	Lei et al. (2023)	Urban Microplastic Pollution Revealed by a Large-Scale Wetland Soil Survey	Environmental Science & Technology	Urbanization and environmental pollution	Correlation, regression, SEM	Urbanization level dominant driver (β = 0.49); black microplastics prevalent	Supports policy–urbanization discussion using SEM
2023	Li et al. (2023)	Visual Impact Assessment of Subway Entrance Pavilions	Applied Sciences	Exterior architectural form and color	Photostimulation experiment, statistical analysis	Number of colors and façade features significantly affect perception	Direct relevance to public-space color and demographic perception
2018	Lim & Taeihagh (2018)	Autonomous Vehicles for Smart and Sustainable Cities	Energies	Smart city governance	Policy and literature review	Regulatory gaps in privacy and cybersecurity	Peripheral reference on smart-city policy context
2025	Lin & Zhang (2025)	Combined effects of stress, depression, and emotion on thermal comfort: A case study in Shenzhen	Journal of Building Engineering	Psychological states and thermal comfort perception	Random Forest; on-site measurement + psychological evaluation + questionnaires	Psychological state significantly alters acceptable thermal range; stressed/negative states narrow comfort band; adjusted PMV improves fit (R² varies by state)	Supporting: links affect/emotion with environmental perception; useful for “behavioral impact” framing (not color-specific)
2023	Luo, Wang & Li (2023)	The innovation effect of administrative hierarchy on intercity connection: The machine learning of twin cities	Journal of Innovation & Knowledge	Administrative hierarchy and intercity connectivity	ML (linear model, SVM, NN, RF)	Effects are asymmetric; lagged positive effect for later-upgraded city; continual positive for initially higher city	Peripheral: policy/urban systems context; not color/SEM-focused
2023	Luo et al. (2023)	Relationship between Color Landscape Characteristics of Autumn Plant Communities and Public Aesthetics in Urban Parks	Sustainability	Plant color landscape and public aesthetics	SBE; ColorImpact extraction; PCA; ANOVA; clustering	Key color indices (RPH, RP, RC, RWC) drive scenic beauty; moderate 5–7 colors optimal; proposes composition types	Core-supporting: strong evidence on color composition and aesthetic preference in public parks
2025	Lyu et al. (2025)	Method for Studying Building Color Harmony in Coastal Historic and Cultural Districts: Case of Mojiko	Buildings	Building color harmony and district visual quality	Street-view images; semantic segmentation; ColorImpact4; Moon–Spencer coordination + applied psychology	Mojiko shows generally harmonious warm tones; issues include local disruptions and over-uniformity; proposes evaluative method	Core-supporting: directly relevant to façade chromatics, street-view + segmentation workflow
2023	Ma et al. (2023)	Developing an urban streetscape indexing based on visual complexity and self-organizing map	Building and Environment	City image analysis using perception-based parsing	Visual complexity decoding (texture/shape/color) + SOM; geo-distribution analysis	Builds streetscape indexing linking visual characteristics and spatial patterns; supports digital streetscape management	Supporting: methodological anchor for SOM-based urban visual/color analytics
2025	Ma, Utaberta & Zainordin (2025)	From online to offline attractiveness: investigating urban tourist area appeal and tourist emotional fulfillment	Current Issues in Tourism	Tourist area attractiveness and emotional fulfillment	Not provided in excerpt	Not provided in excerpt	Pending: likely supporting if it includes perception/emotion measures; needs DOI/method summary to classify precisely
2025	Maniee et al. (2025)	Assessing lighting design in urban open spaces: A virtual reality experiment	Building and Environment	Lighting parameters, comfort, security, interaction	VR experiment; CCT (3000/5000/7000K) + techniques + uniformity; Likert evaluation	5000K highest comfort/direction satisfaction; 7000K higher glare/brightness; planar/uniform lighting preferred	Core-supporting: directly relevant to public-space lighting (CCT) and behavioral perception, XR methods
2016	Manton et al. (2016)	Using mental mapping to unpack perceived cycling risk	Accident Analysis & Prevention	Perceived vs. actual cycling risk	Mental mapping + stated preference + GIS + GLMM	Segregated infrastructure, road width, vehicle count + user factors explain perceived risk; strong participation method	Supporting: contributes to “perception mapping” methods; not color-specific
2024	Zhang et al. (2024)	How to Construct an Urban Color System? Taking the Historic Center of Macau as an Example	Buildings	Development of an urban color system to enhance visual quality and city image in historic districts	On-site color measurement; photographic survey; numerical color analysis; color cataloging based on color geography and environmental color planning	Identified 60 characteristic regional colors and revealed gaps in unified color management and visual coherence	Directly supports urban color review by providing a systematic, replicable framework for color planning, governance, and visual identity formation in public design
2016	Monteiro et al. (2016)	Relative importance of transpiration rate and leaf morphological traits for regulation of leaf temperature	Australian Journal of Botany	Leaf traits, color, cooling potential	Glasshouse experiments; IR imaging; trait comparison	Higher transpiration reduces leaf temp; lighter leaf color + pubescence reduce temp in non-succulents	Supporting: links color/leaf traits to thermal outcomes; useful in blue–green/thermal comfort discussion
2013	Mottram & Jefferies (2013)	Color in the Designed Environment	Color and Design (Book Chapter)	Role of color in architecture and urban design	Conceptual analysis; case illustration	Color use is shaped by cultural understanding and physiological response; conscious color theory improves legibility and liveability	Foundational/theoretical: frames color as design knowledge in urban place-making
2016	Mukhamadiarova et al. (2016)	Cognitive aspects of metaphorical meaning of color name “red”	Journal of Language and Literature	Linguistic–cognitive color symbolism	Corpus analysis; comparative semantics	Red shows shared symbolic meanings with culturally specific variations	Peripheral: cultural color semantics; useful for symbolic interpretation, not spatial design
2024	Nureen & Nuţă (2024)	Interplay between green SCM and green HRM	Journal of Comprehensive Business Administration Research	Organizational sustainability	AMO theory; conceptual/empirical	Green HRM strengthens sustainability outcomes	Policy, Urbanisation, and Demographics at a Glance
2023	Pan et al. (2023)	Location-allocation modelling for rational health planning	Social Science & Medicine	Spatial accessibility & equity	Two-step optimization modelling	Optimized hospital placement improves efficiency and equity	Method-only: spatial optimization reference; not color-related
2015	Peña-García et al. (2015)	Impact of public lighting on pedestrians’ perception of safety	Safety Science	Lighting, safety, well-being	Survey (n=275); illuminance measurement	Uniform, higher illuminance increases perceived safety; light color matters	Core-supporting: lighting color & perception in public space
2020	Peters & D’Penna (2020)	Biophilic design for restorative university environments	Sustainability	Biophilic design & wellbeing	Critical literature review	Natural colors, materials, daylight enhance wellbeing and cognition	Supporting: connects natural color palettes to psychological outcomes
2024	Petre-Spiru (2024)	Color and volumetric shape in Transylvanian urban area	Argument (Romania)	Color–volume–emotion relationship	Urban morphological & chromatic analysis	Color shapes identity, emotion, spatial perception	Core-supporting: color as urban identity & emotional driver
2015	Polat & Akay (2015)	Visual preferences of urban recreation area users	Urban Forestry & Urban Greening	Landscape design & visual preference	Photo-questionnaire survey (n=409)	Plant color composition and diversity improve visual quality	Core-supporting: empirical evidence linking color to preference
2015	Qi et al. (2025)	How street color characteristics affect visitor emotion	Computational Urban Science	Street color & emotional experience	FCN + Random Forest; spatial visualization	Optimal color complexity & coordination maximize positive emotions	Core-supporting: AI-based color–emotion modelling in streetscapes
2015	Qian (2015)	Urban landscape color planning guidelines	Int. J. Earth Sciences & Engineering	Urban color planning frameworks	Field survey; comparative analysis	Landscape color driven by natural, cultural, and citizen-need factors	Core-supporting: policy-oriented urban color planning
2022	Qureshi & Rachid (2022)	Heat Stress Modeling Using Neural Networks Technique	IFAC-PapersOnLine	Urban heat stress & thermal comfort	GRU neural networks; system dynamics; Rayman validation	GRU predicts PET, PMV, MRT with high accuracy; color-coded GUI improves user awareness	Peripheral-supporting: thermal comfort & color coding; not chromatic design
2018	Sarkar et al. (2018)	Residential greenness and major depressive disorders	Lancet Planetary Health	Greenness & mental health	Cross-sectional (UK Biobank); NDVI; logistic regression	Greenness associated with lower odds of depression, especially in vulnerable groups	Core-supporting: green color exposure & psychological outcomes
2016	Shooshtarian & Ridley (2016)	Individual and social environments on thermal perception	Sustainable Cities and Society	Outdoor thermal perception	Field surveys; SESM framework	Social and individual factors moderately influence thermal sensation	Peripheral: contextual thermal perception, not color-specific
2025	Song & Chen (2025)	Energy-saving potential of cool roofs	Energy and Buildings	Roof color, reflectance & energy	GIS + ML; UBEM simulations	Cool roofs yield 2–4% energy savings and peak load reduction	Supporting: color/reflectance at urban scale
2024	Spee et al. (2024)	Predicting judgments on Western visual art	PLoS ONE	Color, complexity & aesthetics	GBDT machine learning	Emotional expressiveness and color predict aesthetic judgments	Theoretical-supporting: perception theory; not urban-specific
2024	Suarez-Castro et al. (2024)	Landscape structure and urban bird attractiveness	Landscape Ecology	Biodiversity attractiveness	SEM; multinomial regression	Built density & fragmentation reduce colorful, attractive bird species	Core-supporting: color-linked biophilic perception via SEM
2024	Taillie et al. (2024)	Designing front-of-package labels	Nutrients	Color coding & consumer perception	Focus groups (n=76)	Warning colors improve comprehension and behavior	food labeling
2023	Thepade & Chauhan (2023)	Land use identification via color features	SN Computer Science	Remote sensing & color features	DenseNet + handcrafted color features	Feature fusion improves land-use classification	Method-only: color extraction technique
2024	Thomas et al. (2024)	Landscape types, flower colors & emotion	Land	Landscape color & emotion	Online survey; semantic differential	Warm flower colors preferred; emotional differences by group	Core-supporting: empirical color–emotion evidence
2017	Unlu et al. (2017)	Performance of mosquito traps	PLoS ONE	Trap color & efficiency	Field experiments	Trap color changes did not improve capture	SEM has emerged as a preferred analytical framework in urban colour
2025	Li et al. (2025)	A Framework of Urban Renewal for Leisure Space in Neighborhood Streets: A Case Study of Shazheng Street in Chongqing, China	International Conference on Urban Climate, Sustainability and Urban Design (Springer Nature)	Renewal of neighborhood street leisure spaces to enhance social interaction and everyday urban vitality	Environmental psychology and typology-based spatial analysis; Baidu heat map data; behavioral mapping; questionnaire surveys	Identified deficiencies in existing street leisure spaces and proposed a zoning-based renewal framework integrating spatial configuration and user behavior data	Supports urban color review by emphasizing perceptual quality, human-centered street design, and environmental psychology factors that influence visual comfort, spatial identity, and user engagement in urban streets
2025	Wang et al. (2025)	Landscape follows attention: attention utility of living street scenes based on EEG rhythms analysis	Cities	Attention utility in living streets; includes color schemes	EEG rhythm fitting; PCR; Kriging; GIS mapping	Six factors drive attention utility incl. color schemes; “scene–brain” measurement supports evidence-based design	Core: street scenes + neurophysiology + quantifies color role (high relevance)
2024	Weiwei & Bo (2024)	Integration of Architectural Environment and Environmental Color in Digital Interactive Art Design	Computer-Aided Design and Applications	Environmental color enhancement using deep learning	Deep learning-based color enhancement/quantization (algorithmic)	Algorithm improves color gradation control and detail emphasis for environmental design images	Supporting (methods/tech): design-tech framing; limited empirical urban outcomes
2023	Wen et al. (2023)	Potential conflicts between individual preferences and city color planning: Busan case	Journal of Asian Architecture and Building Engineering	Preference–policy mismatch in city color planning	Questionnaire; chi-square; nonlinear canonical correlation	Age strongest predictor; chroma & hue vary most; identifies conflicts with guidelines; supports bottom-up planning	Core: South Korea + city color planning + preference evidence
2020	Wray-Lake & Abrams (2020)	Pathways to Civic Engagement Among Urban Youth of Color	Monographs of SRCD	Civic engagement in high-poverty urban contexts	Qualitative interviews + surveys	Identifies pathways and role of safe spaces/adult supports	Symbolically reinforces civic identity among youth populations
2025	Wu et al. (2025)	Decoupling Urban Street Attractiveness: ML analysis of color and visual elements	Land	Street attractiveness; color + elements contributions	Semantic segmentation + color metrics; ML comparison; LightGBM + SHAP	Vegetation ratio strongest; saturation effect; balanced color saturation/complexity improves attractiveness more than uniform schemes	Core: directly quantifies color metrics vs aesthetics (high relevance)
2019	Xie et al. (2019)	NIR reflective coatings for cool pavement: optical & durability	Building and Environment	Pavement color/reflectance for thermal comfort	Orthogonal design; MIEM/SBEM optimization; optical + durability tests	Optimal pigment ratios; NIR reflectance up to 60%; meets durability requirements	Supporting: material reflectance/cool pavement; indirect chromatic planning relevance
2024	Yu et al. (2024)	Urban Color Perception and Sentiment Analysis using DL and street view big data	Applied Sciences	Color complexity/coordination vs emotion	Street-view big data; DCNN + PSPNet; quantified indices + sentiment	High complexity attractive but can cause fatigue; moderate complexity boosts vitality; harmony improves security/beauty	Core: China + street-view DL + emotion linkage (high relevance)
2023	Zhang & Kim (2023)	Chromatics in Urban Landscapes: Interactive Genetic Algorithms for sustainable color design in marine cities	Applied Sciences	Sustainable landscape color design	Field surveys + questionnaires; interactive genetic algorithms	Color selection affects emotional/behavioral response; proposes iterative optimization strategies	Core: explicit urban chromatic design method + outcomes
2013	Zhang & Li (2013)	Visual city’s colour design: Wuhan example	Advanced Materials Research	Urban color planning partitions & controls	Case-based planning study	Defines 5 color partitions; sets main tone and control areas; proposes rules and management advice	Core (policy/planning): China city color planning framework
2022	Zhang T. et al. (2022)	Effects of tree seasonal characteristics on thermal-visual perception and thermal comfort	Building and Environment	Thermal–visual perception / Urban greenery	Field measurements; surveys; UTCI; color metrics (L*, a*)	Tree crown color brightness and red–green attributes significantly influence thermal and visual comfort	Supporting
2025	Zhuang X. (2025)	Exploring the restorative effects of urban blue–green spaces on human psychology	Journal of Asian Architecture and Building Engineering	Blue–green space perception	Factor analysis; expert evaluation; photo measurement	Harmonious colors and appropriate blue–green viewing ratios enhance psychological restoration	Core
2024	Zia & Alotaibi (2024)	Navigating the Customer Experience Landscape: AI-driven Chatbot Services	Journal of Comprehensive Business Administration Research	Business / AI services	Survey-based analysis	AI chatbots influence FMCG customer experience dynamics	latent variables predicting behavioural intention
